# Supplementary material for: Ultraviolet disinfection impacts the microbial community composition and function of treated wastewater effluent and the receiving urban river
Source: PeerJ. 2019 Aug 6;7:e7455. doi: 10.7717/peerj.7455 (PMC6688595; doi:10.7717/peerj.7455)
Supplement: Table S1 — Phylogenetic assignment is given to the deepest possible level up to family. BaseMean is the mean of normalized counts for all samples; padj is the Benjamini–Hochberg adjusted P value. [file peerj-07-7455-s004.xlsx]

## Sheet: Sheet1
Supplemental Table 1: Differential abundances of specific taxa based on sample type and time (DeSeq). Phylogenetic assignment is given to the deepest possible level up to family. BaseMean is the mean of normalized counts for all samples; padj is the Benjamini–Hochberg adjusted P value.
Groups Compared	BaseMean	log2(fold change)	padj	Taxonomic annotation
UV-treated effluent at 48h over Untreated effluent at 48h	9.93089	-6.53602	0.000178251	f__[Cerasicoccaceae]
	23.4981	5.1497	1.58386e-06	f__[Chromatiaceae]
	27.6366	5.38134	2.03014e-07	f__[Chromatiaceae]
	7.82226	6.62616	0.000263575	f__[Chromatiaceae]
	15.7448	4.5487	5.77768e-05	f__[Chromatiaceae]
	32.0789	4.84924	1.54699e-08	f__[Chromatiaceae]
	59.8104	5.50172	8.62955e-14	f__[Chromatiaceae]
	18.5501	-4.34381	7.11893e-05	f__Chitinophagaceae
	13.206	-5.47556	0.000959908	f__Chitinophagaceae
	12.8273	-4.40572	0.000950126	f__Comamonadaceae
	183.534	1.06362	0.0015107	f__Comamonadaceae
	1214.26	1.69238	5.75431e-12	f__Comamonadaceae
	14.6228	-3.16857	0.00204478	f__Comamonadaceae
	107.623	-1.57211	2.5402e-05	f__Comamonadaceae
	12.4254	7.2942	1.7537e-05	f__Comamonadaceae
	49.3174	6.2355	3.68051e-10	f__Comamonadaceae
	245.97	2.05661	1.45813e-09	f__Comamonadaceae
	21.0839	4.22015	7.37408e-06	f__Comamonadaceae
	13.1817	5.91486	0.000452995	f__Comamonadaceae
	447.634	0.896248	0.000820797	f__Comamonadaceae
	100.834	1.86094	1.88442e-06	f__Comamonadaceae
	28.2572	7.02644	7.1809e-06	f__Comamonadaceae
	191.615	1.99849	1.13949e-09	f__Comamonadaceae
	18.5973	5.39989	1.97398e-05	f__Comamonadaceae
	10.0319	4.48388	0.00144262	f__Comamonadaceae
	24.4259	4.44128	1.83657e-06	f__Comamonadaceae
	46.4399	1.72836	0.00125577	f__Comamonadaceae
	7.53997	-6.13893	0.000734255	f__Cytophagaceae
	379.024	-2.62302	2.07913e-17	f__Cytophagaceae
	37.4953	-2.14158	0.000603133	f__Cytophagaceae
	47.3492	-3.41224	1.62279e-08	f__Flavobacteriaceae
	318.912	-2.57926	2.20593e-16	f__Flavobacteriaceae
	17.1747	-2.67403	0.00238885	f__Flavobacteriaceae
	107.957	-2.49622	2.30765e-10	f__Flavobacteriaceae
	37.8794	-2.22232	0.000164071	f__Flavobacteriaceae
	14.5404	-4.5939	0.000428805	f__HTCC2188
	55.1886	3.27722	9.24226e-10	f__Methylophilaceae
	20.1407	-2.5626	0.00159438	f__Oxalobacteraceae
	1210.28	1.75213	2.09187e-14	f__Procabacteriaceae
	32.8626	6.23299	1.00218e-07	f__Pseudomonadaceae
	31.4891	-2.33148	0.000327052	f__Rhodobacteraceae
	22.4216	-2.92572	0.000282297	f__Rhodobacteraceae
	204.85	2.14009	1.82034e-12	f__Rhodocyclaceae
	8.60943	-6.33041	0.000366762	f__Sphingomonadaceae
	10.9906	-6.68252	9.51012e-05	f__Sphingomonadaceae
	18.7484	-7.45303	3.72322e-06	o__Burkholderiales
	87.5044	-7.22128	6.35225e-11	o__Sphingobacteriales
	398.055	-1.14512	0.000112159	o__Sphingomonadales
UV-treated effluent at 48h over UV-treated effluent at 0h	77.5708	6.00661	5.35706e-15	f__[Chromatiaceae]
	74.0304	4.90721	3.53709e-14	f__[Chromatiaceae]
	33.2853	5.7817	6.30763e-08	f__[Chromatiaceae]
	48.1901	5.28786	9.35064e-11	f__[Chromatiaceae]
	110.116	5.08813	1.6712e-18	f__[Chromatiaceae]
	171.535	4.95343	6.80477e-25	f__[Chromatiaceae]
	417.365	3.45359	1.2517e-17	f__Comamonadaceae
	3114.82	3.81881	6.86505e-30	f__Comamonadaceae
	6.24334	6.39933	0.00155753	f__Comamonadaceae
	31.7959	2.52639	0.00063777	f__Comamonadaceae
	41.0498	3.9562	1.61338e-07	f__Comamonadaceae
	40.6097	7.66425	6.39714e-07	f__Comamonadaceae
	133.985	5.41232	2.73104e-19	f__Comamonadaceae
	662.053	4.18198	2.79855e-27	f__Comamonadaceae
	64.4728	2.93781	1.43468e-07	f__Comamonadaceae
	40.3456	3.13969	5.79353e-06	f__Comamonadaceae
	28.6492	6.14154	9.62824e-07	f__Comamonadaceae
	985.9	3.2796	3.30558e-21	f__Comamonadaceae
	12.784	7.43328	2.75698e-05	f__Comamonadaceae
	258.925	3.7761	1.06207e-19	f__Comamonadaceae
	90.0699	7.23047	7.40542e-14	f__Comamonadaceae
	489.818	4.234	1.82108e-25	f__Comamonadaceae
	56.2682	4.22636	6.00872e-09	f__Comamonadaceae
	13.84	4.06758	0.000758499	f__Comamonadaceae
	166.69	2.37621	2.89366e-09	f__Comamonadaceae
	26.8566	4.24604	3.99475e-06	f__Comamonadaceae
	29.1341	3.73056	5.16024e-06	f__Comamonadaceae
	10.1083	7.09447	0.000140764	f__Comamonadaceae
	224.486	2.47363	1.45969e-10	f__Comamonadaceae
	75.5987	3.53244	5.47793e-10	f__Comamonadaceae
	231.525	1.53243	4.76981e-05	f__Comamonadaceae
	117.003	4.01835	1.8852e-14	f__Comamonadaceae
	792.66	-1.91784	5.06101e-08	f__Cytophagaceae
	65.0684	-1.68291	0.00181815	f__Cytophagaceae
	76.5242	-1.78111	0.0004757	f__Flavobacteriaceae
	538.74	-1.49295	9.99461e-06	f__Flavobacteriaceae
	28.7925	-2.33751	0.00201538	f__Flavobacteriaceae
	195.178	-1.26432	0.000855061	f__Flavobacteriaceae
	99.5279	-1.81662	0.00013813	f__Flavobacteriaceae
	142.927	5.29562	2.42473e-23	f__Methylophilaceae
	109.312	4.94939	1.38087e-18	f__Pseudomonadaceae
	302.648	-1.90934	6.10479e-08	f__Rhodocyclaceae
Untreated effluent at 48h over Untreated effluent at 0h	25.0918	-3.64507	0.000878256	f__Campylobacteraceae
	59.3754	-3.80036	1.64204e-07	f__Campylobacteraceae
	41.4785	-3.45857	4.83908e-05	f__Campylobacteraceae
	55.2015	4.22011	8.41077e-05	f__Comamonadaceae
	262.682	1.50168	3.49067e-05	f__Comamonadaceae
	1316.54	1.48512	4.7442e-15	f__Comamonadaceae
	334.323	1.73162	1.5385e-07	f__Comamonadaceae
	221.583	1.76808	9.37163e-06	f__Comamonadaceae
	702.998	1.32703	1.94778e-08	f__Comamonadaceae
	177.868	1.51775	0.000484086	f__Comamonadaceae
	256.916	1.22815	0.00082289	f__Comamonadaceae
	3767.89	-2.26716	5.24747e-57	f__Procabacteriaceae
	542.927	-2.28044	1.05755e-19	f__Procabacteriaceae
	104.002	2.14293	0.000264853	f__Rhodobacteraceae
	89.5188	2.73594	4.47828e-05	f__Rhodobacteraceae
	346.517	5.3054	2.62418e-10	o__Sphingobacteriales
	1195.23	3.54685	8.85345e-54	o__Sphingomonadales
Untreated effluent stormwater at 48h over baseflow at 48h	155.332	3.99991	7.5173e-06	f__Cryomorphaceae
	411.101	3.87277	7.09834e-06	f__Cytophagaceae
	61.4206	6.01861	4.07751e-07	f__Cytophagaceae
	87.7177	5.25678	5.37924e-07	f__Flavobacteriaceae
	34.4602	5.54667	4.28088e-05	f__Flavobacteriaceae
	26.5255	7.43681	3.77404e-05	f__Flavobacteriaceae
	635.534	5.7988	2.38688e-10	f__Flavobacteriaceae
	34.6102	5.37771	3.64001e-05	f__Flavobacteriaceae
	18.8661	-7.07709	0.000204876	f__Pelagibacteraceae
	1108.78	8.93446	1.10344e-20	f__Procabacteriaceae
	156.952	10.0035	4.3933e-09	f__Procabacteriaceae
	12.8615	7.80959	0.000114175	f__Procabacteriaceae
	72.4187	4.72917	2.71958e-06	f__Rhodocyclaceae
	163.985	3.79016	0.000226163	f__Verrucomicrobiaceae
	97.3337	3.82322	0.000107658	f__Verrucomicrobiaceae
	26.6524	4.22566	0.000431156	f__Verrucomicrobiaceae
	249.796	9.09324	1.58695e-13	o__Sphingobacteriales
UV-treated effluent stormwater at 48h over baseflow at 48h	7.94891	7.12236	0.000993583	f__Campylobacteraceae
	33.9186	-4.3109	0.00105216	f__Comamonadaceae
	155.332	3.99991	7.5173e-06	f__Cryomorphaceae
	411.101	3.87277	7.09834e-06	f__Cytophagaceae
	61.4206	6.01861	4.07751e-07	f__Cytophagaceae
	87.7177	5.25678	5.37924e-07	f__Flavobacteriaceae
	34.4602	5.54667	4.28088e-05	f__Flavobacteriaceae
	26.5255	7.43681	3.77404e-05	f__Flavobacteriaceae
	635.534	5.7988	2.38688e-10	f__Flavobacteriaceae
	34.6102	5.37771	3.64001e-05	f__Flavobacteriaceae
	10.2001	7.49326	0.000319736	f__Opitutaceae
	18.8661	-7.07709	0.000204876	f__Pelagibacteraceae
	1108.78	8.93446	1.10344e-20	f__Procabacteriaceae
	156.952	10.0035	4.3933e-09	f__Procabacteriaceae
	12.8615	7.80959	0.000114175	f__Procabacteriaceae
	72.4187	4.72917	2.71958e-06	f__Rhodocyclaceae
	9.22539	7.3358	0.00049891	f__Sphingomonadaceae
	163.985	3.79016	0.000226163	f__Verrucomicrobiaceae
	97.3337	3.82322	0.000107658	f__Verrucomicrobiaceae
	26.6524	4.22566	0.000431156	f__Verrucomicrobiaceae
UV-treated effluent stormwater at 48h over Untreated effluent stormwater at 48h	75.1843	-4.53416	1.07515e-05	f__Flavobacteriaceae
	128.097	-4.01972	1.94375e-06	f__Cryomorphaceae
	203.354	-10.0456	5.92587e-10	o__Sphingobacteriales
	550.611	-4.54114	6.4327e-07	f__Flavobacteriaceae
