# Supplementary material for: Ultraviolet disinfection impacts the microbial community composition and function of treated wastewater effluent and the receiving urban river
Source: PeerJ. 2019 Aug 6;7:e7455. doi: 10.7717/peerj.7455 (PMC6688595; doi:10.7717/peerj.7455)
Supplement: Table S2 — Mean of normalized counts at each time point are shown; padj is the Benjamini–Hochberg adjusted P value. [file peerj-07-7455-s005.xlsx]

## Sheet: Sheet1
Supplemental Table 2: Differential abundance of sewage indicator bacteria in untreated and UV-treated effluent (DESeq). Mean of normalized counts at each time point are shown; padj is the Benjamini–Hochberg adjusted P value.
				Untreated Effluent				UV-treated Effluent
OTU taxon	log2FoldChange	padj	0h_mean	24h_mean	48h_mean		0h_mean	24h_mean	48h_mean
p__Proteobacteria; c__Alphaproteobacteria; o__Sphingomonadales; f__; g__; s__	1.19862	0.967184	1	5	3		0.5	0	1
p__Proteobacteria; c__Alphaproteobacteria; o__Sphingomonadales; f__; g__; s__	1.11085	0.967184	2	3	4.5		1.5	0.5	0
p__Proteobacteria; c__Alphaproteobacteria; o__Sphingomonadales; f__Erythrobacteraceae; g__; s__	1.15282	0.967184	1	5	1.5		1	0	0
p__Proteobacteria; c__Alphaproteobacteria; o__Sphingomonadales; f__Sphingomonadaceae; g__; s__	2.35083	0.0028486	1	11	19		1	0.5	0.5
p__Proteobacteria; c__Alphaproteobacteria; o__Sphingomonadales; f__Sphingomonadaceae; g__; s__	1.22369	0.967184	0	2	3.5		0	0	0
p__Proteobacteria; c__Alphaproteobacteria; o__Sphingomonadales; f__Sphingomonadaceae; g__Novosphingobium; NA	2.78966	3.36746e-05	4	17.5	25.5		2	0	0
p__Proteobacteria; c__Alphaproteobacteria; o__Sphingomonadales; f__Sphingomonadaceae; g__Novosphingobium; NA	2.15907	0.0112425	1	8	20		1.5	1	0
p__Proteobacteria; c__Alphaproteobacteria; o__Sphingomonadales; f__Sphingomonadaceae; g__Novosphingobium; s__	1.14915	0.967184	0	4	5		1.5	0.5	0
p__Proteobacteria; c__Alphaproteobacteria; o__Sphingomonadales; f__Sphingomonadaceae; g__Sphingomonas; s__suberifaciens	1.07567	0.967184	0	1.5	9		0.5	1.5	1
p__Proteobacteria; c__Alphaproteobacteria; o__Sphingomonadales; f__Sphingomonadaceae; NA; NA	1.09837	0.967184	2	1.5	4		0.5	0.5	0
p__Bacteroidetes; c__Sphingobacteriia; o__Sphingobacteriales; f__; g__; s__	1.13066	0.967184	0	1	5		0.5	0	0
p__Proteobacteria; c__Epsilonproteobacteria; o__Campylobacterales; f__Campylobacteraceae; g__Arcobacter; NA	-1.13943	0.584263	15	6	2		19.5	21.5	13
p__Proteobacteria; c__Epsilonproteobacteria; o__Campylobacterales; f__Campylobacteraceae; g__Arcobacter; NA	-0.964943	0.967184	12	5	1.5		14	13	11
p__Proteobacteria; c__Epsilonproteobacteria; o__Campylobacterales; f__Campylobacteraceae; g__Arcobacter; s__	-0.995654	0.578932	25	15.5	8		38.5	34.5	28
p__Proteobacteria; c__Gammaproteobacteria; o__Legionellales; f__; g__; s__	-1.1893	0.857072	1	1.5	5		5.5	22	3.5
p__Proteobacteria; c__Gammaproteobacteria; o__Legionellales; NA; NA; NA	-1.18773	0.967184	0	0	0		1	7	0
