# Supplementary material for: Ultraviolet disinfection impacts the microbial community composition and function of treated wastewater effluent and the receiving urban river
Source: PeerJ. 2019 Aug 6;7:e7455. doi: 10.7717/peerj.7455 (PMC6688595; doi:10.7717/peerj.7455)
Supplement: Supplemental Information 1 [file peerj-07-7455-s006.xlsx]

Archive with 8 entries (8 files):
- [content_types].xml
- xl/workbook.xml
- xl/sharedstrings.xml
- xl/_rels/workbook.xml.rels
- xl/styles.xml
- xl/worksheets/sheet1.xml
- _rels/.rels
- xl/worksheets/sheet2.xml
