# Supplementary material for: Ultraviolet disinfection impacts the microbial community composition and function of treated wastewater effluent and the receiving urban river
Source: PeerJ. 2019 Aug 6;7:e7455. doi: 10.7717/peerj.7455 (PMC6688595; doi:10.7717/peerj.7455)
Supplement: Supplemental Information 1 [file peerj-07-7455-s006.xlsx › xl/workbook.xml]

<?xml version="1.0"?>
<workbook xmlns:xsi="http://www.w3.org/2001/XMLSchema-instance" xmlns:xsd="http://www.w3.org/2001/XMLSchema" xmlns="http://schemas.openxmlformats.org/spreadsheetml/2006/main">
  <bookViews>
    <workbookView tabRatio="500" />
  </bookViews>
  <sheets>
    <sheet name="0" sheetId="1" d3p1:id="rId1" xmlns:d3p1="http://schemas.openxmlformats.org/officeDocument/2006/relationships" />
    <sheet name="Run Information" sheetId="2" d3p1:id="rId2" xmlns:d3p1="http://schemas.openxmlformats.org/officeDocument/2006/relationships" />
  </sheets>
  <calcPr iterateCount="1" />
</workbook>
