# Supplementary material for: Ultraviolet disinfection impacts the microbial community composition and function of treated wastewater effluent and the receiving urban river
Source: PeerJ. 2019 Aug 6;7:e7455. doi: 10.7717/peerj.7455 (PMC6688595; doi:10.7717/peerj.7455)
Supplement: Supplemental Information 1 [file peerj-07-7455-s006.xlsx › xl/_rels/workbook.xml.rels]

<?xml version="1.0"?>
<Relationships xmlns:xsi="http://www.w3.org/2001/XMLSchema-instance" xmlns:xsd="http://www.w3.org/2001/XMLSchema" xmlns="http://schemas.openxmlformats.org/package/2006/relationships">
  <Relationship Target="/xl/worksheets/sheet1.xml" Type="http://schemas.openxmlformats.org/officeDocument/2006/relationships/worksheet" Id="rId1" />
  <Relationship Target="/xl/worksheets/sheet2.xml" Type="http://schemas.openxmlformats.org/officeDocument/2006/relationships/worksheet" Id="rId2" />
  <Relationship Target="/xl/styles.xml" Type="http://schemas.openxmlformats.org/officeDocument/2006/relationships/styles" Id="rId3" />
  <Relationship Target="/xl/sharedStrings.xml" Type="http://schemas.openxmlformats.org/officeDocument/2006/relationships/sharedStrings" Id="rId4" />
</Relationships>
